# Supplementary material for: Protective Role of an Extract Waste Product from Citrus bergamia in an In Vitro Model of Neurodegeneration
Source: Plants (Basel). 2023 May 27;12(11):2126. doi: 10.3390/plants12112126 (PMC10255109; doi:10.3390/plants12112126)
Supplement: Supplementary file 1 [file plants-12-02126-s001.zip]

Archive with 1 entries (1 files):
- plants-2403967-supplementary.pdf
